# Supplementary material for: Sequence and structural variation in the genome of the Biomphalaria glabrata embryonic (Bge) cell line
Source: Parasit Vectors. 2018 Sep 4;11:496. doi: 10.1186/s13071-018-3059-2 (PMC6122571; doi:10.1186/s13071-018-3059-2)
Supplement: Supplementary file 12 — Selected proteins of interest with high-impact mutations. Selected proteins of interest predicted to have high-impact mutations were grouped by putative functions according to current NCBI or UniProt annotations. BGLB / NCBI accession numbers and their predicted identities are provided. For each entry, the exact location of the mutation in the scaffold is indicated, followed by the nucleotide observed in the snail (reference allele) and the predicted mutated Bge nucleotide (alternative allele). DP4 scores, indicating the numbers of forward and reverse high-quality reads of the reference and the alternate, respectively, as well as the predicted high-impact effect are also presented. Eighty proteins were selected and the fragment containing the mutation submitted to PCR amplification. Each mutation was then verified by Sanger sequencing. The resulting PCR-amplification success or failure, as well as the resulting confirmation of mutation is reported. Remaining proteins are described as unchecked. (XLSX 28 kb) [file 13071_2018_3059_MOESM12_ESM.xlsx]

## Sheet: Sup Table High impact & sanger
Vector Base ID	VB gene	Predicted protein	NCBI or uniprot accession number	Scaffold	Reference allele	Alternative allele	DP4=Fw_reference, Rv_reference; Fw_alternative; Rv_alternative	Snp effect	PCR amplification	Sanger sequencing confirmation
Immune-related
BGLB016521-RA/RB	BGLB016521	Alpha-1-inhibitor 3-like isoform X1; X3	XP_013081252/XP_013081253	LGUN_random_Scaffold2346:23883	G	A	DP4=13,12,8,3	splice_acceptor_variant&intron_variant	Unchecked	N/A
BGLB000100-RA/RB	BGLB000100	Angiopoietin-4-like	XP_013079865.1	LGUN_random_Scaffold2094:54059	A	A/T	DP4=5,2,8,6	stop_gained	Unchecked	N/A
BGLB016060-RA	BGLB016060	Bactericidal permeability-increasing protein-like	XP_013089591.1	LGUN_random_Scaffold4547:37608	T	G	DP4=15,8,4,3	stop_gained	Unchecked	N/A
BGLB028377-RA	BGLB028377	Cation-independent mannose-6-phosphate receptor-like	XP_013094789.1	LG11_random_Scaffold605:130289	T	G	DP4=0,0,6,2	stop_gained	Failed	N/A
BGLB030043-RC	BGLB030043	CD109 antigen-like	XP_013071299.1	LGUN_random_Scaffold108:24978	A	T	DP4=0,1,1,1	splice_donor_variant&intron_variant	Successful (larger PCR product)	Confirmed
BGLB035738-RA	BGLB035738	CD109 antigen-like	XP_013064775.1	LGUN_random_Scaffold9700:693	G	T	DP4=0,0,15,9	stop_gained	Successful	Confirmed
BGLB038334-RA	BGLB038334	CD209 antigen-like protein B, partial	XP_013075572.1	LGUN_random_Scaffold157:453353	C	G	DP4=0,1,2,1	stop_gained	Unchecked	N/A
BGLB040261-RA/RB	BGLB040261	Collagen alpha-1(IV) chain-like containing C-type lectin	XP_013069719.1/XP_013069720.1	LG80i_random_Scaffold35:366776	A	C	DP4=0,0,14,12	stop_gained	Successful	Confirmed
BGLB000019-RA/RB	BGLB000019	Fibrinogen C domain-containing protein 1-B-like	XP_013072471.1	LGUN_random_Scaffold1199:77729	C	C/A	DP4=20,10,9,5	stop_gained	Unchecked	N/A
BGLB000204-RB	BGLB000204	Fibrinogen-related protein 3.2	AEO50746.1	LG3_random_Scaffold2841:16606	C	T	DP4=0,0,2,1	stop_gained	Successful	Confirmed
BGLB002494-RD	BGLB002494	Ficolin-2-like isoform X1	XP_013075834.1	LG4_random_Scaffold184:402512	T	C	DP4=0,0,40,11	splice_donor_variant&intron_variant	Successful	Confirmed
BGLB002494-RB	BGLB002494	Ficolin-2-like isoform X2	XP_013075839.1	LG4_random_Scaffold184:402512	T	C	DP4=0,0,40,11	splice_donor_variant&intron_variant	Successful	Confirmed
BGLB011831-RB	BGLB011831	Flavin-containing monooxygenase FMO GS-OX-like 2	XP_013094592.1	LGUN_random_Scaffold5850:6440	G	A	DP4=9,9,4,1	stop_gained	Unchecked	N/A
BGLB004845-RB	BGLB004845	Galectin-4-like	XP_013073313	LGUN_random_Scaffold1309:47965	A	T	DP4=5,3,9,13	frameshift_variant	Unchecked	N/A
BGLB013014-RB	BGLB013014	Galectin-4-like	XP_013061349	LGUN_random_Scaffold7459:1698	G	A	DP4=9,3,16	stop_gained	Unchecked	N/A
BGLB004845-RB	BGLB004845	Galectin-4-like	XP_013073313.1	LGUN_random_Scaffold1309:47965	A	T	DP4=5,3,9,13	splice_donor_variant&intron_variant	Unchecked	N/A
BGLB012010-RB/RC/RD	BGLB012010	Glucose-fructose oxidoreductase domain-containing protein 1-like	XP_013095169.1	LGUN_random_Scaffold601:110139	C	C/T	DP4=9,5,10,7	start_lost	Unchecked	N/A
BGLB000079-RA/RB/RC	BGLB000079	Glutathione peroxidase 7-like	XP_013077473.1	LG4_random_Scaffold65:137933	G	T	DP4=0,0,11,12	splice_donor_variant&intron_variant	Successful	Confirmed
BGLB013945-RB	BGLB013945	GTPase IMAP family member 4-like	XP_013063912.1	LGUN_random_Scaffold901:73307	G	C	DP4=0,0,10,6	splice_donor_variant&intron_variant	Successful	Confirmed
BGLB000860-RB	BGLB000860	Guanine nucleotide exchange factor VAV2-like	XP_013065355.1	LG17_random_Scaffold378:87256	C	T	DP4=3,3,6,4	splice_donor_variant&intron_variant	Unchecked	N/A
BGLB011832-RB	BGLB011832	Heat shock protein DDB_G0288861-like	XP_013094595.1	LGUN_random_Scaffold5856:7250	C	T	DP4=25,4,24,9	Stop gained	Unchecked	N/A
BGLB018765-RA	BGLB018765	Integumentary mucin C.1-like	XP_013081412	LGUN_random_Scaffold2370:42684	C	T	DP4=2,0,5,1	stop_gained	Unchecked	N/A
BGLB003231-RB/RC/RD/RE	BGLB003231	Iron/zinc purple acid phosphatase-like protein isoform X1	XP_013069241	LG78i_random_Scaffold11:1084771	C	A	DP4=7,1,6,8	splice_acceptor_variant&intron_variant	Unchecked	N/A
BGLB018175-RA	BGLB018175	Macrophage mannose receptor 1-like	XP_013062500.1	LGUN_random_Scaffold81:343404	C	A	DP4=0,0,16,11	stop_gained&splice_region_variant	Successful	Confirmed
BGLB013397-RD	BGLB013397	Macrophage mannose receptor 1-like	XP_013062462.1	LGUN_random_Scaffold8085:11256	T	C	DP4=1,0,3,0	splice_donor_variant&intron_variant	Unchecked	N/A
BGLB013397-RD	BGLB013397	Macrophage mannose receptor 1-like	XP_013062462.1	LGUN_random_Scaffold8085:11507	C	T/A	DP4=11,4,5,5	splice_acceptor_variant&intron_variant	Unchecked	N/A
BGLB016678-RA	BGLB016678	Macrophage mannose receptor 1-like	XP_013064036.1	LGUN_random_Scaffold913:97384	A	T	DP4=17,7,3,9	stop_gained	Unchecked	N/A
BGLB018175-RA	BGLB018175	Macrophage mannose receptor 1-like	XP_013062500.1	LGUN_random_Scaffold81:329082	T	C/A	DP4=0,0,40,25	stop_gained	Successful	Confirmed
BGLB034655-RA	BGLB034655	PI3K p85/p55 subunit	XP_013083891.1	LGUN_random_Scaffold29:322626	A	T	DP4=0,0,8,10	splice_donor_variant&intron_variant	Successful	Confirmed
BGLB017183-RD	BGLB017183	PI3K p85/p55 subunit	XP_013079096.1	LGUN_random_Scaffold2:362935	G	T	DP4=7,8,7,5	splice_acceptor_variant&intron_variant	Successful	Confirmed
BGLB003213-RB	BGLB003213	Protein pellino-like	XP_013069159.1	LG78i_random_Scaffold11:235673	G	G/T	DP4=18,2,14,5	stop_gained	Unchecked	N/A
BGLB005180-RB/RC	BGLB005180	Proteoglycan 4-like	XP_013074371.1	LGUN_random_Scaffold1416:43790	C	C/A	DP4=11,10,9,4	stop_gained	Unchecked	N/A
BGLB037059-RA	BGLB037059	Secretory phospholipase A2 receptor-like, partial containig C-type lectin domain	XP_013092132.1	LGUN_random_Scaffold5375:22164	G	T	DP4=0,0,0,2	splice_donor_variant&intron_variant	Successful (larger PCR product)	Confirmed
BGLB016577-RA	BGLB016577	Serine-rich adhesin for platelets-like	XP_013087179.1	LGUN_random_Scaffold377:261209	G	A	DP4=15,6,8,4	stop_gained	Unchecked	N/A
BGLB014448-RA/RB	BGLB014448	Sushi, von Willebrand factor type A, EGF and pentraxin domain-containing protein 1-like	XP_013073410.1	LG4_random_Scaffold36:40670	T	A	DP4=0,0,12,13	stop_gained	Successful	Confirmed
BGLB000204-RA	BGLB000204	Tenascin-R-like	XP_013070006.1	LG3_random_Scaffold2841:16785	T	G	DP4=0,0,8,5	splice_acceptor_variant&intron_variant	Successful	Confirmed
BGLB000007-RA	BGLB000007	Uncharacterized protein containing C-type lectin domain	A0A182YTL0	LGUN_random_Scaffold3807:25270	G	T	DP4=0,0,1,2	splice_donor_variant&intron_variant	Unchecked	N/A
BGLB000007-RA	BGLB000007	Uncharacterized protein containing C-type lectin domain	A0A182YTL0	LGUN_random_Scaffold3807:32389	A	C/T	DP4=9,12,8,4	stop_gained	Unchecked	N/A
BGLB035488-RE	BGLB035488	Uncharacterized protein LOC106063462 isoform X2 containing C1q and tumor necrosis factor-like domains	XP_013077290.1	LGUN_random_Scaffold1769:108268	T	C	DP4=0,0,8,3	splice_donor_variant&intron_variant	Unchecked	N/A
BGLB000109-RA/RB	BGLB000109	Uncharacterized protein LOC106066074 containing Aerolysin toxin domain	XP_013080495.1	LGUN_random_Scaffold2201:65119	A	C	DP4=0,0,20,7	stop_lost	Successful	Confirmed
BGLB000074-RA/RB	BGLB000074	Uncharacterized protein LOC106071720 continaing Ig fold and fibrinogen domain	XP_013087337.1	LGUN_random_Scaffold3807:1320	T	A	DP4=0,0,15,7	stop_gained	Successful	Confirmed
BGLB012310-RB/RC	BGLB012310	Uncharacterized protein LOC106079434 containing kazal domain	XP_013096056.1/ XP_013096057.1	LGUN_random_Scaffold6412:5028	G	T	DP4=0,0,5,11	stop_gained	Successful	Confirmed
Apoptosis
BGLB000151-RA/RB/RD	BGLB000151	Baculoviral IAP repeat-containing protein 2-like isoform X1	XP_013062854.1	LGUN_random_Scaffold83:546155	G	A	DP4=0,0,29,25	stop_gained	Successful	Confirmed
BGLB000148-RB	BGLB000148	Bcl-2-related ovarian killer protein homolog B-like	XP_013069706.1	LG80i_random_Scaffold35:80306	A	T	DP4=0,0,17,10	start_lost	Successful	Confirmed
BGLB000048-RB	BGLB000048	Caspase-3-like	XP_013088924.1	LGUN_random_Scaffold43:496092	C	G	DP4=0,0,1,9	splice_acceptor_variant&intron_variant	Successful (larger PCR product)	Confirmed
BGLB016580-RA/RB	BGLB016580	cAMP-dependent protein kinase catalytic subunit PRKX-like isoform X2/X1	XP_013067756.1/ XP_013067755.1	LG29_random_Scaffold49:798451	G	A	DP4=6,3,3,1	stop_gained	Unchecked	N/A
BGLB000194-RA	BGLB000194	Caspase-14-like	XP_013065159.1	LGUN_random_Scaffold997:124372	C	G	DP4=2,3,8,2	start_lost	Failed	N/A
BGLB000165-RA	BGLB000165	Death-associated inhibitor of apoptosis 1-like	XP_013075322.1	LGUN_random_Scaffold154:425150	A	G	DP4=0,0,12,8	start_lost	Successful	Confirmed
BGLB002440-RB	BGLB002440	Disabled homolog 2-like	XP_013075252.1	LG4_random_Scaffold124:111614	C	A	DP4=8,10,13,3	splice_acceptor_variant&intron_variant	Unchecked	N/A
BGLB000083-RA and RC	BGLB000083	Fas apoptotic inhibitory molecule 1-like	XP_013071009	LGUN_random_Scaffold1054:109104	A	T	DP4=7,4,1,3	splice_donor_variant&intron_variant	Unchecked	N/A
BGLB000187-RA/RB	BGLB000187	Marginal zone B- and B1-cell-specific protein-like	XP_013060900.1	LGUN_random_Scaffold720:135540	T	C	DP4=17,16,3,3	splice_acceptor_variant&intron_variant	Unchecked	N/A
BGLB000184-RA	BGLB000184	Probable Bax inhibitor 1	XP_013094735.1	LGUN_random_Scaffold594:91259	C	G	DP4=20,7,4,3	stop_lost	Successful	Confirmed
BGLB012334-RB	BGLB012344	Programmed cell death protein 5-like	XP_013096142.1	LGUN_random_Scaffold6459:190	C	G	DP4=1,1,4,2	stop_lost	Unchecked	N/A
BGLB006725-RB/RC/RD/RE	BGLB006725	SH3 domain-containing kinase-binding protein 1-like isoform X1	XP_013078600.1	LGUN_random_Scaffold192:144641	C	T	DP4=14,8,7,5	splice_acceptor_variant&intron_variant	Unchecked	N/A
BGLB037991-RA	BGLB037991	Uncharacterized protein LOC106053025 containing Autophagy protein Apg6 region	XP_013063950.1	LGUN_random_Scaffold90559:58	C	A	DP4=25,3,15,0	stop_lost	Unchecked	N/A
BGLB000196-RB/RC/RD/RE/RF	BGLB000196	Uncharacterized protein LOC106058665 containing Baculoviral inhibition of apoptosis protein repeat domain	XP_013071579.1	LGUN_random_Scaffold1108:79671	G	T	DP4=0,0,1,0	splice_acceptor_variant&intron_variant	Successful	Unconfirmed
BGLB000196-RA/RB/RC/RD/RE/RF	BGLB000196	Uncharacterized protein LOC106058665 containing Baculoviral inhibition of apoptosis protein repeat domain	XP_013071579.1	LGUN_random_Scaffold1108:83973	T	A	DP4=0,0,3,5	stop_gained	Successful	Confirmed
Transcription regulation
BGLB003753-RB	BGLB003753	Ankyrin repeat domain-containing protein 12-like isoform X3	XP_013070502.1	LGUN_random_Scaffold1005:108636	G	A	DP4=0,1,5,4	splice_donor_variant&intron_variant	Unchecked	N/A
BGLB001983-RB	BGLB001983	Bromodomain-containing protein DDB_G0270170-like	XP_013077149.1	LG2_random_Scaffold42:574	G	A	DP4=12,12,5,4	stop_gained	Unchecked	N/A
BGLB010842-RA	BGLB010842	Class E basic helix-loop-helix protein 22-like	XP_013091026.1	LGUN_random_Scaffold5066:26788	G	G/T	DP4=9,1,5,5	stop_gained	Unchecked	N/A
BGLB000919-RB	BGLB000919	Histone deacetylase 11-like	XP_013065282.1	LG17_random_Scaffold9055:15439	G	C	DP4=0,0,17,11	splice_acceptor_variant&intron_variant	Successful	Confirmed
BGLB016589-RA	BGLB016589	Helicase SKI2W-like	XP_013076384.1	LGUN_random_Scaffold1644:48650	A	C	DP4=0,0,14,7	stop_lost	Successful	Confirmed
BGLB004034-RB	BGLB004034	Microspherule protein 1-like isoform X2	XP_013071191.1	LGUN_random_Scaffold107:321853	T	A	DP4=0,0,19,11	splice_acceptor_variant&intron_variant	Successful	Confirmed
BGLB001215-RB/RC/RD/RE	BGLB001215	Mothers against decapentaplegic homolog 5-like	XP_013066076.1	LG21_random_Scaffold454:212548	G	A/G	DP4=12,4,8,3	stop_gained	Unchecked	N/A
BGLB004146-RB/RC	BGLB004146	Myocyte-specific enhancer factor 2C-like isoform X1	XP_013071458.1	LGUN_random_Scaffold1094:46464	G	T	DP4=14,12,10,12	splice_donor_variant&intron_variant	Unchecked	N/A
BGLB004478-RB	BGLB004478	Nuclear inhibitor of protein phosphatase 1-like	XP_013072289.1	LGUN_random_Scaffold1179:6502	A	T	DP4=0,0,10,3	splice_acceptor_variant&intron_variant	Successful	Confirmed
BGLB002420-RB	BGLB002420	Nuclear receptor subfamily 5 group A member 2	A0A182YZW2	LG48i_random_Scaffold435:31913	C	T	DP4=14,8,9,9	stop_gained	Unchecked	N/A
BGLB001383-RB	BGLB001383	PiggyBac transposable element-derived protein 3-like	XP_013066255.1	LG24_random_Scaffold476:227054	T	A	DP4=0,0,26,14	stop_lost&splice_region_variant	Successful	Confirmed
BGLB006333-RB/RC/RD/RE/RF/RG/RJ/RK	BGLB006333	Putative homeodomain transcription factor 2 isoform X4	XP_013077546.1	LGUN_random_Scaffold179:351290	A	G	DP4=0,0,19,11	splice_donor_variant&intron_variant	Successful	Confirmed
BGLB002963-RB/RC	BGLB002963	scm-like with four MBT domains protein 1	XP_013068780.1	LG5i_random_Scaffold95:258470	C	C/A	DP4=42,25,6,11	stop_gained	Unchecked	N/A
BGLB003094-RB	BGLB003094	Transcription factor MafB-like	XP_013084980.1	LG6_random_Scaffold428:75133	C	C/T	DP4=16,7,8,2	stop_gained	Unchecked	N/A
BGLB001004-RB	BGLB001004	Uncharacterized protein LOC106054311 containing Cysteine/serine-rich nuclear protein, N-terminal domain	XP_013065575.1	LG19i_random_Scaffold3:1337056	C	C/A	DP4=19,13,6,4	splice_donor_variant&intron_variant	Unchecked	N/A
BGLB020498-RA	BGLB020498	WD repeat-containing protein 66-like	XP_013090729.1	LGUN_random_Scaffold497:173357	G	T	DP4=0,0,19,5	stop_gained	Successful	Confirmed
Cell cycle
									Cell regulation
BGLB004836-RB	BGLB004836	Disrupted in renal carcinoma protein 2 homolog	XP_013073262.1	LGUN_random_Scaffold13010:18658	T	C	DP4=0,0,31,15	stop_lost	Successful	Confirmed
BGLB008290-RB	BGLB008290	Dynein heavy chain 7, axonemal-like	XP_013083875.1	LGUN_random_Scaffold29:169936	A	G	DP4=13,3,9,6	splice_acceptor_variant&intron_variant	Successful	Confirmed
BGLB003847-RB	BGLB003847	Kinase suppressor of Ras 2-like	XP_013070745.1	LGUN_random_Scaffold10296:4412	C	T	DP4=13,7,8,5	splice_acceptor_variant&intron_variant	Unchecked	N/A
BGLB001541-RB	BGLB001541	Mitogen-activated protein kinase-binding protein 1-like	XP_013067161.1	LG27_random_Scaffold265:63344	A	T	DP4=0,0,1,9	stop_gained	Failed	N/A
BGLB005608-RB	BGLB005608	Monocarboxylate transporter 12-B-like	XP_013075524.1	LGUN_random_Scaffold1566:3170	G	T	DP4=21,10,7,4	stop_gained	Unchecked	N/A
BGLB004826-RC	BGLB004826	NAD-dependent protein deacetylase sirtuin-6-like	XP_013073240.1	LGUN_random_Scaffold1299:82060	C	T	DP4=6,5,9,6	splice_donor_variant&intron_variant	Unchecked	N/A
BGLB002517-RB	BGLB002517	Nucleolar GTP-binding protein 2	XP_013078604	LG4_random_Scaffold220:308392	G	A	DP4=23,16,5,6	stop_gained	Unchecked	N/A
BGLB004620-RB	BGLB004620	Parathyroid hormone/parathyroid hormone-related peptide receptor-like	XP_013072662.1	LGUN_random_Scaffold122:576964	T	C	DP4=0,0,13,14	start_lost	Failed	N/A
BGLB018713-RA	BGLB018713	Proliferating cell nuclear antigen-like	XP_013070515.1	LG2_random_Scaffold15900:5787	G	A	DP4=9,5,4,3	stop_gained	Failed	N/A
BGLB004120-RB	BGLB004120	Putative ankyrin repeat protein RF_0381	XP_013071367.1	LGUN_random_Scaffold10863:1009	T	C	DP4=0,0,23,17	splice_donor_variant&intron_variant	Successful	Confirmed
BGLB010668-RA	BGLB010668	Receptor-type tyrosine-protein phosphatase alpha-like	XP_013090543.1	LGUN_random_Scaffold4904:26354	T	G	DP4=0,0,3,1	stop_gained	Successful	Confirmed
BGLB011920-RB	BGLB011920	Sjoegren syndrome/scleroderma autoantigen 1 homolog	XP_013094878.1	LGUN_random_Scaffold5984:40325	A	T	DP4=0,0,14,9	splice_donor_variant&intron_variant	Successful	Confirmed
BGLB005297-RB	BGLB005297	TBC1 domain family member 31-like	XP_013074757.1	LGUN_random_Scaffold1460:73181	C	A	DP4=9,7,6,2	splice_acceptor_variant&intron_variant	Unchecked	N/A
									Cell adhesion
BGLB000794-RB	BGLB000794	Adhesive plaque matrix protein-like	XP_013063564.1	LG17_random_Scaffold259:50037	G	T	DP4=0,0,12,8	splice_acceptor_variant&intron_variant	Successful	Confirmed
BGLB040046-RA/B/C/D	BGLB040046	Myosin-9-like isoform X1	XP_013083066.1	LGUN_random_Scaffold275:193900	G	T	DP4=3,1,2,1	stop_gained	Unchecked	N/A
BGLB003836-RB/RC/RD/RE/RF	BGLB003836	Protocadherin alpha-1-like	XP_013070720.1	LGUN_random_Scaffold1027:17725	T	G	DP4=0,0,5,5	stop_lost	Successful	Confirmed
BGLB006930-RB	BGLB006930	Symplekin-like	XP_013079261.1	LGUN_random_Scaffold200:203494	G	T	DP4=0,0,5,8	splice_donor_variant&intron_variant	Successful	Confirmed
BGLB040257-RA	BGLB040257	Unconventional myosin-Va-like	XP_013074460.1	LGUN_random_Scaffold1426:33739	G	C	DP4=0,0,5,11	splice_acceptor_variant&intron_variant	Successful	Confirmed
BGLB003956-RB/RC	BGLB003956	WAS/WASL-interacting protein family member 1-like	XP_013070970.1	LGUN_random_Scaffold105:360792	C	T	DP4=16,4,6,3	stop_gained	Successful	Unconfirmed
									Cell division
BGLB019146-RB	BGLB019146	Centrosomal protein of 162 kDa-like isoform X3	XP_013094429.1	LG11_random_Scaffold4:743087	G	T	DP4=0,0,15,12	splice_donor_variant&intron_variant	Successful	Confirmed
BGLB019146-RA/RB/RC/RD	BGLB019146	Centrosomal protein of 162 kDa-like isoform X1/X3/X2	XP_013094401.1/ XP_013094429.1/ XP_013094419.1/XP_013094411.1	LG11_random_Scaffold4:734837	T	C	DP4=18,3,7,5	splice_acceptor_variant&intron_variant	Unchecked	N/A
BGLB010964-RB/RC/RD/RE/RF	BGLB010964	Clathrin light chain	XP_013091290.1	LGUN_random_Scaffold5166:36197	C	A	DP4=7,8,8,2	stop_gained	Unchecked	N/A
BGLB001076-RB	BGLB001076	Serine/threonine-protein kinase Nek6-like	XP_013065799.1	LG20_random_Scaffold2069:65565	T	G	DP4=0,0,16,4	stop_gained	Successful	Confirmed
BGLB035972-RA	BGLB035972	Ribonuclease H	XP_013082851.1	LGUN_random_Scaffold2700:55068	T	A	DP4=16,54,9,9	stop_gained	Unchecked	N/A
BGLB033023-RA	BGLB033023	Ribonuclease H	XP_013097106.1	LGUN_random_Scaffold6936:13410	C	T	DP4=16,8,12,1	stop_gained	Successful	Unconfirmed
BGLB033023-RA	BGLB033023	Ribonuclease H	XP_013097106.1	LGUN_random_Scaffold6936:13560	G	T	DP4=20,23,8,13	stop_gained	Successful	Unconfirmed
BGLB033023-RA	BGLB033023	Ribonuclease H	XP_013097106.1	LGUN_random_Scaffold6936:13578	C	T	DP4=14,29,9,6	stop_gained	Successful	Unconfirmed
BGLB033023-RA	BGLB033023	Ribonuclease H	XP_013097106.1	LGUN_random_Scaffold6936:13976	T	A	DP4=16,4,10,13	stop_gained	Successful	Unconfirmed
BGLB033023-RA	BGLB033023	Ribonuclease H	XP_013097106.1	LGUN_random_Scaffold6936:14095	T	A	DP4=10,10,3,8	stop_gained	Successful	Unconfirmed
BGLB033023-RA	BGLB033023	Ribonuclease H	XP_013097106.1	LGUN_random_Scaffold6936:14385	T	A	DP4=0,0,1,9	stop_lost&splice_region_variant	Successful	Unconfirmed
BGLB026095-RA	BGLB026095	Ribonuclease H	XP_013095290.1	LGUN_random_Scaffold60648:208	A	C	DP4=0,0,22,1	stop_lost	Successful	Confirmed
BGLB006914-RD/RE	BGLB006914	Tetratricopeptide repeat protein 25-like isoform X2	XP_013079200.1	LGUN_random_Scaffold20:666616	A	G	DP4=0,0,2,2	stop_lost	Unchecked	N/A
BGLB027549-RA	BGLB027549	Uncharacterized protein LOC106074128 containing Plesktrin domain	XP_013090310.1	LGUN_random_Scaffold481:198324	G	T	DP4=0,0,2,0	stop_gained	Successful	Confirmed
									Cell proliferation
BGLB005674-RB	BGLB005674	Ornithine decarboxylase-like	XP_013075690.1	LGUN_random_Scaffold15797:5707	T	C	DP4=6,9,10,5	splice_donor_variant&intron_variant	Unchecked	N/A
BGLB002942-RB	BGLB002942	Phosphatidylinositol 4-kinase alpha-like	XP_013082740.1	LG5_random_Scaffold321:85268	C	A	DP4=0,0,40,20	stop_gained	Successful	Confirmed
BGLB017183-RA/RC/RD/RE	BGLB017183	PI3 Kinase	XP_013079098.1	LGUN_random_Scaffold2:362935	G	T	DP4=7,8,7,5	splice_acceptor_variant&intron_variant	Successful	Unconfirmed
BGLB002025-RA/RB	BGLB002025	Tyrosine-protein phosphatase non-receptor type 13-like	XP_013067345.1	LG2_random_Scaffold5704:26960	G	T	DP4=9,1,11,2	splice_acceptor_variant&intron_variant	Unchecked	N/A
BGLB002025-RB	BGLB002025	Tyrosine-protein phosphatase non-receptor type 13-like	XP_013067345.1	LG2_random_Scaffold5704:30346	A	T	DP4=5,3,4,4	stop_gained	Unchecked	N/A
BGLB009305-RA/RB	BGLB009305	Tyrosine-protein phosphatase non-receptor type 6-like	XP_013086722.1	LGUN_random_Scaffold3631:4272	A	T	DP4=0,0,6,10	stop_lost&splice_region_variant	Failed	N/A
									Cellular metabolic process
BGLB013764-RB/RC	BGLB013764	60S ribosomal protein L8	XP_013063478.1	LGUN_random_Scaffold867:31187	A	G/A	DP4=13,7,4,2	splice_acceptor_variant&intron_variant	Unchecked	N/A
BGLB006420-RB	BGLB006420	ADP-ribosylation factor-binding protein GGA3-like	XP_013077768.1	LGUN_random_Scaffold181:380146	A	T	DP4=0,0,18,13	stop_gained	Successful	Confirmed
BGLB004872-RB	BGLB004872	ADP-ribosylation factor-like	XP_013073403.1	LGUN_random_Scaffold1317:58522	G	C	DP4=0,0,25,14	stop_gained	Successful	Confirmed
BGLB003985-RB	BGLB003985	AFG3-like protein 2	XP_013071030.1	LGUN_random_Scaffold10578:8360	C	T	DP4=9,0,4,5	stop_gained	Unchecked	N/A
BGLB003912-RB	BGLB003912	Beta-1,3-galactosyl-O-glycosyl-glycoprotein beta-1,6-N-acetylglucosaminyltransferase-like, partial	XP_013070874.1	LGUN_random_Scaffold10406:1269	C	A	DP4=0,0,18,3	stop_gained&splice_region_variant	Successful	Confirmed
BGLB014394-RB	BGLB014394	Cytochrome P450 3A7-like	XP_013065104.1	LGUN_random_Scaffold9920:2386	G	A	DP4=0,0,5,7	stop_gained	Successful	Confirmed
BGLB016314-RA/RB	BGLB016314	DnaJ homolog subfamily C member 13-like isoform X1	XP_013088935.1	LGUN_random_Scaffold43:214542	T	C	DP4=0,0,21,20	splice_donor_variant&intron_variant	Successful	Confirmed
BGLB028064-RA	BGLB028064	Fatty acid synthase-like	XP_013085814.1	LGUN_random_Scaffold3348:9831	C	A	DP4=0,0,9,8	stop_gained&splice_region_variant	Successful	Confirmed
BGLB004131-RB	BGLB004131	GPI ethanolamine phosphate transferase 2-like	XP_013071412.1	LGUN_random_Scaffold109:297334	T	A	DP4=0,0,13,11	stop_gained	Successful	Confirmed
BGLB003877-RB	BGLB003877	Hornerin-like	XP_013070800.1	LGUN_random_Scaffold1033:7252	C	A	DP4=0,0,2,4	stop_gained	Successful	Confirmed
BGLB001061-RB	BGLB001061	Low-density lipoprotein receptor-related protein 6-like	XP_013065627.1	LG20_random_Scaffold198:154107	A	C	DP4=0,0,11,8	stop_lost	Successful	Confirmed
BGLB004762-RB	BGLB004762	Malonyl-CoA decarboxylase, mitochondrial-like	XP_013073079.1	LGUN_random_Scaffold128:199154	C	T	DP4=0,0,4,13	splice_donor_variant&intron_variant	Successful	Confirmed
BGLB016455-RT	BGLB016455	Myoneurin-like isoform X16	XP_013073712.1	LGUN_random_Scaffold1353:67198	G	T	DP4=0,0,16,9	stop_lost	Successful	Confirmed
BGLB011673-RB	BGLB011673	Phosphoenolpyruvate carboxykinase	XP_013094122.1	LGUN_random_Scaffold569:119769	A	T	DP4=0,0,40,25	stop_lost	Failed	N/A
BGLB011188-RB	BGLB011188	Phosphoenolpyruvate carboxykinase	XP_013092095.1	LGUN_random_Scaffold536937:4434	A	T	DP4=0,0,3,3	stop_gained	Failed	N/A
BGLB012541-RA/RB	BGLB012541	Receptor-type tyrosine-protein phosphatase N2-like	XP_013096670.1	LGUN_random_Scaffold671:146039	G	A	DP4=24,13,4,8	stop gained	Unchecked	N/A
BGLB004650-RB	BGLB004650	Slit homolog 2 protein-like	XP_013072770.1	LGUN_random_Scaffold12317:1132	G	T	DP4=19,11,9,3	stop_gained	Unchecked	N/A
BGLB037819-RA	BGLB037819	Uncharacterized protein LOC106051670 containing 7-Cysteines and LDL receptor domains	XP_013062328.1	LGUN_random_Scaffold798:36369	A	T	DP4=0,0,16,11	stop_gained	Successful	Confirmed
BGLB016455-RA/F/N/M/S/K/J/I/G/R/U/P/X/L/C/B/V/D/H/Q/T/E/O	BGLB016455	Zinc finger and BTB domain-containing protein 16-A-like isoform X17	XP_013073714.1	LGUN_random_Scaffold1353:30593	A	T	DP4=11,6,18,6	stop_gained	Unchecked	N/A
BGLB003078-RB	BGLB003078	Zinc finger protein Xfin-like	XP_013084214.1	LG6_random_Scaffold2793:11057	T	C	DP4=2,0,2,0	splice_donor_variant&intron_variant	Unchecked	N/A
BGLB009960-RB	BGLB009960	Zinc metalloproteinase nas-13-like	XP_013088671	LGUN_random_Scaffold420:287936	G	A	DP4=12,11,12,10	stop_gained	Unchecked	N/A
BGLB013288-RB	BGLB013288	Zinc transporter ZIP1-like	XP_013062193.1	LGUN_random_Scaffold79:581222	G	G/T	DP4=16,12,8,3	stop_gained	Unchecked	N/A
									Ion transport
BGLB009340-RB	BGLB009340	Anoctamin-8-like	XP_013086831	LGUN_random_Scaffold366:37860	G	C	DP4=29,15,12,7	stop_gained	Unchecked	N/A
BGLB014359-RB	BGLB014359	ATP-sensitive inward rectifier potassium channel 1-like	XP_013064952.1	LGUN_random_Scaffold983:63628	C	T	DP4=0,0,2,2	splice_acceptor_variant&intron_variant	Successful	Confirmed
BGLB016025-RA/Rc/RB	BGLB016025	Innexin unc-9-like isoform X1	XP_013081398.1	LGUN_random_Scaffold237:252432	C	T	DP4=13,5,3,4	stop_gained	Unchecked	N/A
BGLB016147-RA	BGLB016147	Chloride channel protein 2-like	XP_013070043.1	LG3_random_Scaffold616:19059	G	A	DP4=0,0,16,8	stop_gained	Successful	Confirmed
BGLB008910-RB	BGLB008910	Manganese-transporting ATPase 13A1-like	XP_013085670	LGUN_random_Scaffold3312:19007	A	G	DP4=14,6,6,7	splice_acceptor_variant&intron_variant	Unchecked	N/A
BGLB004400-RB/C/D/E	BGLB004400	Small conductance calcium-activated potassium channel protein 1-like isoform X3	XP_013072058.1	LGUN_random_Scaffold1156:89284	G	A	DP4=14,9,9,4	stop_gained	Unchecked	N/A
BGLB004032-RB	BGLB004032	Sodium/potassium-transporting ATPase subunit alpha (EC 3.6.3.-)	XP_013071167.1	LGUN_random_Scaffold107:87871	G	A	DP4=0,0,6,11	stop_gained	Successful	Confirmed
BGLB007884-RB/RC	BGLB007884	Sodium- and chloride-dependent GABA transporter ine-like	XP_013082425.1	LGUN_random_Scaffold260:229873	T	C	DP4=26,13,4,6	start_lost	Unchecked	N/A
BGLB006608-RH	BGLB006608	Transient receptor potential cation channel subfamily A member 1-like isoform X4	XP_013078355.1	LGUN_random_Scaffold19:998817	C	A	DP4=4,3,7,5	stop_lost	Unchecked	N/A
BGLB006608-RH/G/E/K/I/C/B/L/F/D	BGLB006608	Transient receptor potential cation channel subfamily A member 1-like isoform X4	XP_013078355.1/XP_013078354.1/XP_013078345.1/ XP_013078353.1/ XP_013078351.1/ XP_013078352.1/ XP_013078350.1/ XP_013078348.1	LGUN_random_Scaffold19:1015057	C	A	DP4=19,7,9,4	splice_acceptor_variant&intron_variant	Unchecked	N/A
									Protein degradation/ sorting/ recycling
BGLB004929-RB	BGLB004929	26S proteasome non-ATPase regulatory subunit 2-like	XP_013073556.1	LGUN_random_Scaffold1337:46432	G	T	DP4=0,0,18,16	stop_gained	Successful	Confirmed
BGLB001441-RB	BGLB001441	Ankyrin repeat domain-containing protein 50-like	XP_013066913.1	LG26_random_Scaffold13:3459	A	C	DP4=0,0,18,12	stop_gained	Successful	Confirmed
BGLB008634-RB	BGLB008634	AP-3 complex subunit beta	XP_013084894.1	LGUN_random_Scaffold3115:23143	C	T	DP4=0,0,34,22	stop_gained	Successful	Confirmed
BGLB004614-RB	BGLB004614	Protein TSSC1-like	XP_013072683.1	LGUN_random_Scaffold122:299122	C	T	DP4=0,0,4,1	splice_donor_variant&intron_variant	Successful	Confirmed
BGLB037598-RA/RB	BGLB037598	Ubiquitin carboxyl-terminal hydrolase 25-like isoform X1/X2	XP_013080469.1/ XP_013080470.1	LGUN_random_Scaffold2192:30616	C	T	DP4=5,7,8,2	splice_donor_variant&intron_variant	Unchecked	N/A
									Mitochondrial metabolism
BGLB006931-RB	BGLB006931	Dihydrolipoyllysine-residue succinyltransferase component of 2-oxoglutarate dehydrogenase complex, mitochondrial-like, partial	XP_013079262.1	LGUN_random_Scaffold200:316212	C	A	DP4=0,0,2,3	splice_donor_variant&intron_variant	Successful	Confirmed
BGLB002037-RB	BGLB002037	Mitochondrial uncoupling protein 4-like	XP_013085317.1	LG2_random_Scaffold66:89319	T	C	DP4=0,0,11,8	splice_donor_variant&intron_variant	Successful	Confirmed
Selected Proteins of interest with High Impact Mutations.
Selected proteins of interest predicted to have high impact mutations were grouped by putative functions according to current NCBI or uniprot annotations. BGLB / NCBI accession numbers and their predicted identities are provided. For each entry, the exact location of the mutation in the scaffold is indicated, followed by the nucleotide observed in the snail (Reference allele) and the predicted mu…
