# Supplementary material for: Sequence and structural variation in the genome of the Biomphalaria glabrata embryonic (Bge) cell line
Source: Parasit Vectors. 2018 Sep 4;11:496. doi: 10.1186/s13071-018-3059-2 (PMC6122571; doi:10.1186/s13071-018-3059-2)
Supplement: Supplementary file 13 — Primers used for PCR and Sanger Sequencing. List of forward and reverse primers used to amplify selected fragments of Bge3 genomic DNA containing predicted high-impact mutations. Sequences were later Sanger sequenced and analyzed to confirm mutations. Amplicon sizes and annealing temperatures used for each amplification reaction are listed. (XLSX 13 kb) [file 13071_2018_3059_MOESM13_ESM.xlsx]

## Sheet: Sheet1
Vector base Accession number	NCBI Accession number	Fw primer (5'-->3')	Rv primer (5'-->3')	Annealing temperature	Product length
BGLB000074-RA/RB	XP_013087337.1/AQX34540.1	GCTAGTGGTCAACTGTTCGATAA	CGCGTCTCCAGTGACAATAC	64	262
BGLB000079-RA/RB/RC	XP_013077473.1	TATGAAAGGAAAGGAGCCAAGT	AGGCAATGCCAGGCTAAA	62	231
BGLB000109-RA and RB	XP_013080495.1	CGACTTAGGGCAGTGTAGAAAG	CAACCAGCAGGTGGAGAAATA	64	415
BGLB000148-RB	XP_013069706.1	CTTGCATCGGTTCACAGTTTAC	CCCTTGGCTATGTCTTGTCTT	64	217
BGLB000151-RA/RB/RD	XP_013062854.1	GCAAATATTGAGGTGCCACTTT	ACTCAAAGACTGCCCTTGTC	62	395
BGLB000165-RA	XP_013075322.1	GCTACTCGAGAAACTCTTCTGTT	GTCTTGTGCCACTGTCTGAT	64	482
BGLB000184-RA	XP_013094735.1	AATGACCAGAAGAGCTCTGAAA	GTTGTCCTTGTTTGGTACGTTATT	62	330
BGLB000204-RB	AEO50746.1	TCACTACTCTCGTCGTTATCTCT	TCCGGGTTAAAGGTCATGTG	64	383
BGLB000204-RA	XP_013070006.1	CATGACCTTTAACCCGGAAGT	GATTTGGCGACAAGCCTTATTATT	63	241
BGLB001383-RB	XP_013066255.1	GCACCTATGCGAGATGGATTAG	CCATCCTTAGTGCGTCTTTGT	64	335
BGLB008290-RB	XP_013083875.1	GACTTATTGATGGTCCCAGGTT	GCTCCCAAGTAAGCCACTATAC	64	263
BGLB010668-RA	XP_013090543.1	GTTCAGCCTGACCAGAAATG	CTGGAGGAGCACCATCTAAA	64	487
BGLB011920-RB	XP_013094878.1	CAGTGCCAAAGCAGTTCAATC	GCCACCTACAGAAGCTGAAA	64	391
BGLB012310-RB/RC	XP_013096057.1	TCAGGAAGTCATCGGCTTTG	AATGAGTGTGAGATGCGTAAGA	62	498
BGLB013945-RB	XP_013063912.1	AGCTTCTGAGTGCGGATTG	TGTACTTGACAGATGTGGTGATATAG	64	263
BGLB014448-RA/RB	XP_013073410.1	GCCAACTATGCCTGCAATTC	TCTGCATGACCAACCATCTC	64	398
BGLB018175-RA	XP_013062500.1	CCTACACCTCTGATTGATGGAAA	ATTCACTAGCCACCCAGTTG	64	557
BGLB018175-RA	XP_013062500.1	CTGTCACTTACTCTGACCCTTTC	CTGCACAACAGCATGTTCAC	64	327
BGLB019146-RB	XP_013094429.1	CCGGCTGGTTGTTTGTAGTA	GCTGGTTGAGTGACCTACTTT	64	294
BGLB020498-RA	XP_013090729.1	TGGCTGTATGGTTTGGTAGTTAT	GCAAGGTCTGAAAGGTGTACT	63	499
BGLB027549-RA	XP_013090310.1	ACCCTCTCCTATGTACCTCTATG	GCAGCACTAGGTGAGAACAA	64	248
BGLB028064-RA	XP_013085814.1	TCATCCACATCGGCAGATTC	TATCTAGTGCCACCTCTTCCT	64	260
BGLB029810-RA	XP_013065742.1	CACAACAGTACTTCTGATCCACTA	TGAACACGCTTTCCTTTCATTC	62	516
BGLB035313-RA	XP_013067656.1	AGTGGCTGCACAACCTTATC	GGCATCGCATGATTGCTTTATT	62	377
BGLB037819-RA	XP_013062328.1	CCATGAACCTTGGACGATGA	GGACATACAGGAGAACCAAGAC	64	441
BGLB040261-RA/RB	XP_013069719.1	CTCCCAGTTGCGAATGAGAATA	TACCTAGGCCTACAAGGAGAAG	64	270
BGLB008634-RB	XP_013084894.1	TCGTCTTTCAGCCTCACTTG	GACTCACCTTTCTGTGCCTTA	64	201
BGLB017183-RA/RC/RD/RE	XP_013079098.1	TCTCATTCGTCCTAAACCAGAAG	GATACACATCACTGGGAGCAA	64	373
BGLB000794-RB	XP_013063564.1	GTACGGGAACCCTAAAGTTGAA	CGGCTGACGTATGTCTGTTTA	64	562
BGLB000919-RB	XP_013065282.1	CTTTCTACTGGCTGCAGGAT	GCCAGCGTTGTAAACAACTAAA	62	404
BGLB001076-RB	XP_013065799.1	ACCTTCATGGCACTGGTAAC	GCTTTGGACACATTTGGCTTTA	62	491
BGLB002494-RD/RB	XP_013075834.1	TGCCTACCCTAGCTCTAAGAC	GCCTTTCCTCTGTGACACTAAA	64	240
BGLB002942-RB	XP_013082740.1	TACCTGAGGGCTACTTCTAGTC	CTTCCTGTTTGTGCTGGTTTAAT	63	441
BGLB003836-RB/RC/RD/RE/RF	XP_013070720.1	CAGCTGGTGAGGTTGTGTAA	AGGAGGAGCACCAATTTATGG	64	278
BGLB003877-RB	XP_013070800.1	TCTTGATTCCCACAGCAAAGA	TCGGAGAGTTACAACGGTACTA	62	483
BGLB003912-RB	XP_013070874.1	GCCAAGCCCTCTCTTTCAATA	GGAGCCAGAACTTGTCTGTATG	64	565
BGLB003956-RB/RC	XP_013070970.1	GCACTGTCTATGACAGAACCTT	GAAACTCATTGGATGGGTGAAATC	64	307
BGLB004032-RB	XP_013071167.1	CTCTGGCTATTGAGAGACCCTA	CCAATGGGCTGATGACTACAA	64	368
BGLB004034-RB	XP_013071191.1	CCTTGGATGACTTGGTGTGT	CTCTGCTCTTCACTCTCTTCTAATG	64	257
BGLB004120-RB	XP_013071367.1	CTTCTCTAACCACGCCCTAAAC	CGCCGTATCGCCATTCTTAT	64	224
BGLB004131-RB	XP_013071412.1	CCTGCATTAGGCAACATAGGA	CTTCTTGAGTCCTGGGCATAAA	64	349
BGLB004614-RB	XP_013072683.1	AGACGAAGCTCCCGTAATTTAT	CTATTTGGCCCTTTGCCTTC	62	506
BGLB004836-RB	XP_013073262.1	AGCAACTCCTCTTCTGTTTCC	TCACACCCAGCTTGCATATT	62	217
BGLB004872-RB	XP_013073403.1	GCATGACTCGACGCTTAAATG	GACGTGTCTAGGTTTCCAGAAG	64	430
BGLB004929-RB	XP_013073556.1	CTACCATGCCAAAGACCCTAAC	TGTGTCCAGCTAGGTAGCAATA	64	475
BGLB006333-RB/RC/RD/RE/RF/RG/RJ/RK	XP_013077546.1	GTACATCCACTGGTTGCCTAAA	CTCTTGCCTGGCTTACGTTAATA	64	507
BGLB006420-RB	XP_013077768.1	GTGCTAGTAGAGCATGGAATAGG	TAGATCGTGCAACAGATCCTTC	64	370
BGLB006930-RB	XP_013079261.1	TGGGAAATGCTAGTTCTTGTGTA	TGATTCTACTGCCTTGCTTAGTT	63	455
BGLB006931-RB	XP_013079262.1	CACGAGCCTGTCAAGTACAATA	GGCACCCTAAAGATCCCAAA	64	596
BGLB014359-RB	XP_013064952.1	TCCGGATCAGCAAACAGAAA	AGACGTCATCAACGTCATTGTA	62	340
BGLB014394-RB	XP_013065104.1	GTTGTGTGGTATGCGCTTTG	CCCAGTGGTGAAGACTTTGT	64	389
BGLB016147-RA	XP_013070043.1	CCAACAGTCCAACAGACTAAGA	GATGGCTGTGTATTGCTGTTTAT	63	589
BGLB016314-RA/RB	XP_013088935.1	CTTGACAAGACAGAAGTTGAATGTAG	GGCCTCCTGGAAATTGGAA	64	408
BGLB016455-RT	XP_013073712.1	AACCCACTTGAGAGGCATTC	ATGCAGGCTCTTCACAATTTAAC	63	378
BGLB016589-RA	XP_013076384.1	GTGACCCAACTGACAGACTTAG	CCTCTCCAATAGACACACACATAA	64	386
BGLB040257-RA	XP_013074460.1	TCTACATTCCCAACCACTGATG	AAGGGCATCCATTCCCATTTA	62	419
BGLB002037-RB	XP_013085317.1	AAACCTTTCAGTTGCCAGTTG	GGTAAGTGAAGAGTGAACCTAGAA	62	553
BGLB004478-RB	XP_013072289.1	GCTTCTATACTGTCCACACCAG	TGTTACACTCATGTCTATGCTCTAC	65	477
BGLB000048-RB	XP_013088924.1	CCATGACCCGGAACAGTTT	TTTATATTAGGCTGCCGTCTGAG	64	266
BGLB030043-RC	XP_013071299.1	ACCACCGCCAATAGAATTAACC	CCACCACCAAATTTAGTCCTACC	64	272
BGLB001441-RB	XP_013066913.1	CTGGACCCAAGAAAGGAAAGT	CTGCGAAGAGTTACAGGATGAG	64	505
BGLB037059-RA	XP_013092132.1	CGGATTGGAGTTTGTTAGTTCTC	TTTGCAAATACTTGCCCTACTT	62	594
BGLB035738-RA	XP_013064775.1	CTTACCACGCAAGGGAGTTA	TCTTGTCCAGACCTGTGTATTC	64	515
BGLB001061-RB	XP_013065627.1	GCACAAATTGACCGCATTGA	ATACTAACCATTGGGCCTGTG	62	333
BGLB004762-RB	XP_013073079.1	CTGGCCACACTGGCTTAG	ATTGGCCGTTATTATACGGTTATTG	63	283
BGLB033023-RA-S1	XP_013097106.1	AACCAGGCTCCAAGAAGATTAC	GTCTCTGCCATCTGCCTTATT	64	503
BGLB033023-RA-S2	XP_013097106.1	GAAGTGGATGGACGACAGTATC	CCTATGCCACACAGGTCTATTT	64	871
BGLB026095-RA	XP_013095290.1	GTTGATTCCTGGGAGGTGAG	CCTGCTGAAGAAGAACGTTAGA	64	228
BGLB034655-RA	XP_013083891.1	CACTTCTGTGCCTGGACATTA	GCCTGGGACCATCCATAAAT	64	378
BGLB017183-RD	XP_013079096.1	GTTGGAAGGAAGGAGAGACAAG	GGAGGACAAGTTCTTTGAGAGTAG	66	521
BGLB000196-RB/RC/RD/RE/RF	XP_013071579.1	GCCCTGCAGACTGCTTAAT	GGTCAATCCTTCACTTGGTCTC	64	374
BGLB000196-RA/RB/RC/RD/RE/RF	XP_013071579.1	ATCTATCAACACAGGCCAGAAG	TAAAGCTGATGTGGGTGACTG	64	486
Primers used for PCR and Sanger Sequencing.
List of forward and reverse primers used to amplify selected fragments of Bge3 genomic DNA containing predicted high-impact mutations. Sequences were later sequenced usingby Sanger technology and analyzed to confirm mutations. Amplicon sizes and annealing temperatures used for each amplification reaction are listed
